# Supplementary material for: Divergent regulation of basement membrane trafficking by human macrophages and cancer cells
Source: Nat Commun. 2022 Oct 27;13:6409. doi: 10.1038/s41467-022-34087-x (PMC9613642; doi:10.1038/s41467-022-34087-x)
Supplement: Supplementary file 4 — Supplementary Data 1 [file 41467_2022_34087_MOESM4_ESM.xlsx]

## Sheet: Sheet1
Symbol	Name	UniGene	WT_LPS	KO_LPS
Ace	Angiotensin I converting enzyme (peptidyldipeptidase A) 1	Mm.754	3.92	4.004
Adam10	a disintegrin and metallopeptidase domain 10	Mm.3037	9.795	9.953
Adam10	a disintegrin and metallopeptidase domain 10	Mm.3037	4.199	4.199
Adam10	a disintegrin and metallopeptidase domain 10	Mm.3037	4.199	4.199
Adam12	a disintegrin and metallopeptidase domain 12 (meltrin alpha)	Mm.439714	3.818	3.818
Adam15	a disintegrin and metallopeptidase domain 15 (metargidin)	Mm.274049//Mm.470104	9.815	9.981
Adam17	a disintegrin and metallopeptidase domain 17	Mm.27681	10.27	10.387
Adam19	a disintegrin and metallopeptidase domain 19 (meltrin beta)	Mm.89940	3.881	3.956
Adam1a	a disintegrin and metallopeptidase domain 1a	Mm.1453	4.636	4.075
Adam33	a disintegrin and metallopeptidase domain 33	Mm.108550	6.053	6.227
Adam8	a disintegrin and metallopeptidase domain 8	Mm.15969	11.642	11.74
Adam9	a disintegrin and metallopeptidase domain 9 (meltrin gamma)	Mm.28908	10.379	10.491
Adamts1	a disintegrin-like and metallopeptidase (reprolysin type) with thrombosondin type 1 motif, 1	Mm.1421	5.65	5.588
Adamts10	a disintegrin-like and metallopeptidase (reprolysin type) with thrombosondin type 1 motif, 10	Mm.29304	4.999	5.002
Adamts12	a disintegrin-like and metallopeptidase (reprolysin type) with thrombosondin type 1 motif, 12	Mm.482727	4.04	3.972
Adamts13	a disintegrin-like and metallopeptidase (reprolysin type) with thrombosondin type 1 motif, 13	Mm.330084	4.723	4.451
Adamts14	a disintegrin-like and metallopeptidase (reprolysin type) with thrombosondin type 1 motif, 14	Mm.333252	4.407	4.055
Adamts17	a disintegrin-like and metallopeptidase (reprolysin type) with thrombosondin type 1 motif, 17	Mm.445763	4.216	4.216
Adamts2	a disintegrin-like and metallopeptidase (reprolysin type) with thrombosondin type 1 motif, 2	Mm.110597//Mm.339048	4.181	4.343
Adamts4	a disintegrin-like and metallopeptidase (reprolysin type) with thrombosondin type 1 motif, 4	Mm.491147	7.134	7.662
Adamts6	a disintegrin-like and metallopeptidase (reprolysin type) with thrombosondin type 1 motif, 6	Mm.208125	5.023	4.989
Amz1	archaelysin family metallopeptidase 1	Mm.491298	5.224	4.956
Amz2	archaelysin family metallopeptidase 2	Mm.211850	7.773	7.773
Anpep	alanyl (membrane) aminopeptidase	Mm.4487	10.897	10.415
Asprv1	aspartic peptidase, retroviral-like 1	Mm.183043	7.182	7.048
Atg4a	autophagy related 4A, cysteine peptidase	Mm.102230//Mm.393320	7.693	7.555
Atg4b	autophagy related 4B, cysteine peptidase	Mm.29087	6.343	6.288
Atg4c	autophagy related 4C, cysteine peptidase	Mm.241663	6.187	6.193
Atg4d	autophagy related 4D, cysteine peptidase	Mm.440165	6.138	6.164
Casp16-ps	caspase 16, apoptosis-related cysteine peptidase, pseudogene	NA	4.919	4.885
Casp4	caspase 4, apoptosis-related cysteine peptidase	Mm.1569	10.356	10.458
Clpb	ClpB caseinolytic peptidase B	Mm.3990	5.504	5.6
Clpp	caseinolytic mitochondrial matrix peptidase proteolytic subunit	Mm.287892	6.759	6.809
Cndp1	carnosine dipeptidase 1 (metallopeptidase M20 family)	Mm.23278	4.122	4.409
Cndp2	CNDP dipeptidase 2 (metallopeptidase M20 family)	Mm.29646	10.092	9.96
Cpa4	carboxypeptidase A4	Mm.105759	4.173	4.309
Cpd	carboxypeptidase D	Mm.276736	11.148	11.36
Cpe	carboxypeptidase E	Mm.31395/Mm.470333	6.076	5.808
Cpq	carboxypeptidase Q	Mm.158251	8.903	8.517
Desi1	desumoylating isopeptidase 1	Mm.474453	7.44	7.373
Desi2	desumoylating isopeptidase 2	Mm.440132	5.684	5.65
Dnpep	aspartyl aminopeptidase	Mm.24680	6.85	6.72
Dpep1	dipeptidase 1 (renal)	Mm.20388	3.871	4.084
Dpep2	dipeptidase 2	Mm.248357//Mm.470084	10.358	10.435
Dpep2	dipeptidase 2	Mm.248357//Mm.470084	7.891	8.148
Dpep3	dipeptidase 3	Mm.173395	4.492	4.538
Dpp3	dipeptidylpeptidase 3	Mm.234769	8.757	8.863
Dpp7	dipeptidylpeptidase 7	Mm.21440	7.745	7.597
Dpp8	dipeptidylpeptidase 8	Mm.202749//Mm.391842	9.096	9.147
Dpp9	dipeptidylpeptidase 9	Mm.205535	7.957	7.948
Erap1	endoplasmic reticulum aminopeptidase 1	Mm.83526	8.617	8.541
Ermp1	endoplasmic reticulum metallopeptidase 1	Mm.267131	7.77	7.695
Htra1	HtrA serine peptidase 1	Mm.30156	4.15	4.043
Htra2	HtrA serine peptidase 2	Mm.21880	9.777	9.694
Htra3	HtrA serine peptidase 3	Mm.274255	5.308	5.296
Htra4	HtrA serine peptidase 4	Mm.334452	7.644	7.195
Immp1l	IMP1 inner mitochondrial membrane peptidase-like (S. cerevisiae)	Mm.272253	7.077	7.022
Immp2l	IMP2 inner mitochondrial membrane peptidase-like (S. cerevisiae)	Mm.363813	4.807	5.056
Klk10	Kallikrein related-peptidase 10	Mm.46421	4.536	4.854
Klk12	Kallikrein related-peptidase 12	Mm.20163	4.043	4.041
Klk1b11	Kallikrein 1-related peptidase b11	Mm.443378	4.84	4.607
Klk1b24	Kallikrein 1-related peptidase b24	Mm.483098	4.151	4.481
Klk1b5	Kallikrein 1-related peptidase b5	Mm.443373	4.141	4.038
Klk4	Kallikrein related-peptidase 4 (prostase, enamel matrix, prostate)	Mm.42080	5.06	5.519
Klk8	Kallikrein related-peptidase 8	Mm.458023	4.352	4.468
Klk9	Kallikrein related-peptidase 9	Mm.19942	4.167	4.274
Lap3	leucine aminopeptidase 3	Mm.286830	9.39	9.196
Lmln	leishmanolysin-like (metallopeptidase M8 family)	Mm.131951	4.454	4.362
Lnpep	leucyl/cystinyl aminopeptidase	Mm.328807//Mm.393452//Mm.444774	10.375	10.417
Lnpep	leucyl/cystinvl aminopeptidase	Mm.328807//Mm.393452//Mm.444774	9.147	9.314
Lonp1	Ion peptidase 1, mitochondrial	Mm.329136	7.282	7.282
Lonp2	Ion peptidase 2, peroxisomal	Mm.324550	7.438	7.438
Lonrf1	LONpeptidase N-terminal domain and ring finger 1	Mm.324032	4.059	3.771
lonrf3	LON peptidase N-terminal domain and ring finger 3	Mm.327654	6.628	6.685
Masp2	mannan-binding lectin serine peptidase 2	Mm.378962	4.233	4.324
Mbtps1	membrane-bound transcription factor peptidase, site 1	Mm.206934	6.677	6.792
Metap1	methionyl aminopeptidase 1	Mm.26833	9.193	9.193
Metap1d	methionyl aminopeptidase type1D (mitochondrial)	Mm.152796//Mm.443051	5.64	5.838
Metap2	methionine aminopeptidase 2	Mm.289329	9.807	9.868
Mipep	mitochondrial intermediate peptidase	Mm.274650//Mm.486410	5.787	5.787
Mmel1	membrane metallo-endopeptidase-like 1	Mm.116944	4.444	4.804
Mmp10	matrixmetallopeptidase 10	Mm.14126	5.814	5.567
Mmp12	matrixmetallopeptidase 12	Mm.2055	11.402	11.247
Mmp13	matrixmetallopeptidase 13	Mm.5022	11.569	11.477
Mmp15	matrixmetallopeptidase 15	Mm.217116	4.802	5.084
Mmp17	matrixmetallopeptidase 17	Mm.42047	3.838	3.854
Mmp19	matrixmetallopeptidase 19	Mm.131266	7.282	6.773
Mmp2	matrixmetallopeptidase 2	Mm.29564	4.145	4.106
Mmp21	matrixmetallopeptidase 21	Mm.222952	4.038	3.974
Mmp23	matrixmetallopeptidase 23	Mm.29373	4.23	4.089
Mmp24	matrixmetallopeptidase 24	Mm.389325	4.28	3.943
Mmp25	matrixmetallopeptidase 25	Mm.235343	6.63	6.249
Mmp27	matrixmetallopeptidase 27	Mm.334940	7.408	6.564
Mmp8	matrixmetallopeptidase 8	Mm.16415	8.465	7.983
Mmp9	matrixmetallopeptidase 9	Mm.4406	9.155	8.92
Napsa	napsin A aspartic peptidase	Mm.383181	7.578	7.344
Nln	neurolysin (metallopeptidase M3 family)	Mm.127692	7.99	7.992
Npepl1	aminopeptidase-like 1	Mm.295629	8.121	8.152
Npepps	aminopeptidase puromycin sensitive	Mm.29824	8.596	8.696
Oma1	OMA1 zinc metallopeptidase	Mm.30021	6.664	6.455
Osgep	O-sialoglycoprotein endopeptidase	Mm.274791	5.433	5.428
Osgepl1	O-sialoglycoprotein endopeptidase-like 1	Mm.482256	4.813	4.847
Pcolce	procollagen C-endopeptidase enhancer protein	Mm.262345	4.353	4.353
Pepd	peptidase D	Mm.69751	8.393	8.461
Pgpep1	pyroglutamyl-peptidase I	Mm.154906//Mm.372568//Mm.487385	6.549	6.57
Pmpca	peptidase (mitochondrial processing) alpha	Mm.250359//Mm.330070	8.745	8.782
Pmpcb	peptidase (mitochondrial processing) beta	Mm.301655	8.523	8.497
Prcp	Prolvlcarboxypeptidase (angiotensinase C)	Mm.389969	9.914	9.759
Prep	prolyl endopeptidase	Mm.37294	9.186	9.348
Prepl	prolyl endopeptidase-like	Mm.259035//Mm.461481	6.987	6.797
Psmb8	proteasome (prosome, macropain) subunit, beta type 8 (large multifunctional peptidase 7)	Mm.180191//Mm.484878	9.59	9.603
Psmb9	proteasome (prosome, macropain) subunit, beta type 9 (large multifunctional peptidase 2)	Mm.390983	8.469	8.384
Rce1	Ras converting CAAX endopeptidase 1	Mm.391143	6.589	6.342
Rnpep	arginyl aminopeptidase (aminopeptidase B)	Mm.291048	4.144	4.189
Rnpep	arginyl aminopeptidase (aminopeptidase B)	Mm.291048	8.578	8.494
Rnpepl1	arginyl aminopeptidase (aminopeptidase B)-like 1	Mm.200971	8.395	8.292
Scpep1	serine carboxypeptidase 1	Mm.34126	10.635	10.382
Sec11a	SEC11 homolog A, signal peptidase complex subunit	Mm.43760	8.323	8.308
Se11c	SEC11 homolog C, signal peptidase complex subunit	Mm.27800	8.405	8.201
Senp1	SUMO1/sentrin specific peptidase 1	Mm.384023//Mm.487443	8.553	8.475
Senp2	SUMO/sentrin specific peptidase 2	Mm.297431	8.911	8.971
Senp3	SUMO/sentrin specific peptidase 3	Mm.284592//Mm.422171	8.143	8.072
Senp5	SUMO/sentrin specific peptidase 5	Mm.152890	8.026	8.026
Senp6	SUMO/sentrin specific peptidase 6	Mm.28232	9.356	9.591
Senp7	SUMO1/sentrin specific peptidase 7	Mm.255784	5.647	5.467
Senp8	SUMO/sentrin specific peptidase 8	Mm.279070	4.547	4.366
Spcs1	signal peptidase complex subunit 1 homolog (S. cerevisiae)	Mm.28852	8.207	8.209
Spcs2	signal peptidase complex subunit 2 homolog (S. cerevisiae)	Mm.30043	4.914	5.627
Spcs2	signal peptidase complex subunit 2 homolog (S. cerevisiae)	Mm.30043	8.799	8.892
Spcs3	signal peptidase complex subunit 3 homolog (S. cerevisiae)	Mm.86437	9.358	9.559
Sppl2a	signal peptide peptidase like 2A	Mm.269928	10.544	10.703
Sppl2b	signal peptide peptidase like 2B	Mm.3285	6.556	6.559
Sppl3	signal peptide peptidase 3	Mm.355894	8.087	8.046
Thop1	thimet oligopeptidase 1	Mm.26995	5.68	5.623
Tpp1	tripeptidyl peptidase I	Mm.20837	11.244	11.037
Tpp2	tripeptidyl peptidase II	Mm.401675	9.485	9.639
Ufsp1	UFM1-specific peptidase 1	Mm.124666	4.848	4.826
Ufsp2	UFM1-specific peptidase 2	Mm.210882//Mm.445934	8.373	8.547
Usp1	ubiquitin specific peptidase 1	Mm.371692	8.342	8.335
Usp10	ubiquitin specific peptidase 10	Mm.256910//Mm.421337	7.865	7.963
Usp11	ubiquitin specific peptidase 11	Mm.34489	5.407	5.075
Usp12	ubiquitin specific peptidase 12	Mm.167971	8.667	8.714
Usp12	ubiquitin specific peptidase 12	Mm.167971	8.821	8.828
Usp14	ubiquitin specific peptidase 14	Mm.329277//Mm.447089	9.327	9.432
Usp15	ubiquitin specific peptidase 15	Mm.244209//Mm.270597//Mm.470032	9.245	9.24
Usp16	ubiquitin specific peptidase 16	Mm.152941	8.893	8.939
Usp17ld	ubiquitin specific peptidase 17-like D	Mm.389967	5.284	5.511
Usp18	ubiquitin specific peptidase 18	Mm.326911	11.377	11.449
Usp19	ubiquitin specific peptidase 19	Mm.289706	7.66	7.664
Usp2	ubiquitin specific peptidase 2	Mm.272770	4.986	4.806
Usp20	ubiquitin specific peptidase 20	Mm.346654	5.033	5.25
Usp21	ubiquitin specific peptidase 21	Mm.27510	7.661	7.557
Usp22	ubiquitin specific peptidase 22	Mm.30602	8.986	8.858
Usp24	ubiquitin specific peptidase 24	Mm.234544	8.216	8.222
Usp25	ubiquitin specific peptidase 25	Mm.40986	11.281	11.336
Usp27x	ubiquitin specific peptidase 27, X chromosome	Mm.483107//Mm.491689	4.376	4.376
Usp28	ubiquitin specific peptidase 28	Mm.21630	5.622	5.606
Usp3	ubiquitin specific peptidase 3	Mm.32465/Mm.38976//Mm.472571	7.918	8.058
Usp30	ubiquitin specific peptidase 30	Mm.240421	6.543	6.045
Usp31	ubiquitin specific peptidase 31	Mm.122538	8.046	7.887
Usp32	ubiquitin specific peptidase 32	Mm.178524	8.076	8.095
Usp33	ubiquitin specific peptidase 33	Mm.258320	7.917	7.957
Usp34	ubiquitin specific peptidase 34	Mm.119155	8.226	8.343
Usp35	ubiquitin specific peptidase 35	Mm.297541	4.208	3.891
Usp36	ubiquitin specific peptidase 36	Mm.232293	5.873	6.077
Usp37	ubiquitin specific peptidase 37	Mm.66568//Mm.471601	6.47	6.533
Usp38	ubiquitin specific peptidase 38	Mm.246018	7.532	7.476
Usp39	ubiquitin specific peptidase 39	Mm.281900	8.1	8.076
Usp4	ubiquitin specific peptidase 4 (proto-oncogene)	Mm.3974	8.758	8.685
Usp40	ubiquitin specific peptidase 40	Mm.80484	7.277	7.319
Usp42	ubiquitin specific peptidase 42	Mm.259620	9.195	9.031
Usp43	ubiquitin specific peptidase 43	Mm.158885	4.329	4.329
Usp46	ubiquitin specific peptidase 46	Mm.48795//Mm.473866	5.618	5.528
Usp47	ubiquitin specific peptidase 47	Mm.16974	9.741	9.728
Usp48	ubiquitin specific peptidase 48	Mm.218478	7.091	7.105
Usp5	ubiquitin specific peptidase 5 (isopeptidase T)	Mm.3571	7.293	7.339
Usp50	ubiquitin specific peptidase 50	Mm.389373	7.824	7.974
Usp53	ubiquitin specific peptidase 53	Mm.491248	4.998	5.144
Usp54	ubiquitin specific peptidase 54	Mm.301173	5.118	5.25
Usp7	ubiquitin specific peptidase 7	Mm.295330	9.352	9.55
Usp8	ubiquitin specific peptidase 8	Mm.272629//Mm.490069	9.763	9.777
Usp9x	ubiquitin specific peptidase 9, X chromosome	Mm.242646	9.559	9.712
Uspl1	ubiquitin specific peptidase like 1	Mm.29402	7.473	7.256
Xpnpep1	X-prolyl aminopeptidase (aminopeptidase P) 1, soluble	Mm.99776	8.759	8.749
Xpnpep3	X-prolyl aminopeptidase 3, mitochondrial	Mm.390833	6.207	5.937
Ybey	ybeY metallopeptidase	Mm.344778//Mm.472489	5.048	4.921
Zmpste24	zinc metallopeptidase, STE24	Mm.34399	9.22	9.238
Zufsp	zinc finger with UFM1-specific peptidase domain	Mm.248081/Mm.479929	9.366	9.53
