# Supplementary material for: Divergent regulation of basement membrane trafficking by human macrophages and cancer cells
Source: Nat Commun. 2022 Oct 27;13:6409. doi: 10.1038/s41467-022-34087-x (PMC9613642; doi:10.1038/s41467-022-34087-x)
Supplement: Supplementary file 10 — Source Data [file 41467_2022_34087_MOESM10_ESM.xlsx]

## Sheet: Fig. 2a
LPS	TNF	MRC1
	8.74	0.28
	11.8	0.13
	17.56	0.17
IL4	TNF	MRC1
	0.62	9.16
	0.44	6.71
	0.54	6.86

## Sheet: Fig. 2c
perforation Size	Control	LPS	IL-4
	11.1	24.1	8.4
	10.9	19.2	14.9
	11.6	22.6	15.8
Average	11.2	21.9667	13.0333
STDEV	0.360555	2.51064	4.03774
P		0.00182267	0.477221
Area degradation	Control	LPS	IL-4
	14.2	32.7	7.8
	16.7	31.9	19
	15.2	35.8	17.2
Average	15.3667	33.4667	14.6667
STDEV	1.25831	2.05994	6.01443
P		0.000202797	0.853201

## Sheet: Fig. 2e
Media alone	hMΦ w/LPS
0	187.46
0	170.41

## Sheet: Fig. 2f
control	79.6667	70.1014		LPS	85	84.7361		IL-4	69.7494	56.2627
	81.5588	71.1296			85	82.2221			75.5845	59.054
	82.1975	69.2147			85	77.3657			77.9227	68.9145
	79.2924	66.57			84.9912	71.0986			77.2914	72.5427
	70.3898	68.026			84.8854	64.9124			74.3072	65.2934
	56.1208	71.5622			84.9119	61.1506			68.8519	58.4553
	43.1799	74.85			84.2457	61.0076			62.8392	58.1726
	34.9182	77.194			80.6097	64.1366			57.4709	60.5495
	34.2491	80.3734			72.4236	68.6134			54.2915	61.748
	39.2264	81.6085			64.264	73.6148			54.5632	65.2935
	48.7193	81.9184			60.4531	78.081			57.7508	69.6602
	63.2112	83.4266			61.0251	80.9582			58.59	75.9456
	74.8362	85			62.6736	83.3196			52.8785	81.8409
	78.9733	85			64.0544	84.4903			48.8827	84.6474
	78.1203	85			66.253	85			51.1722	84.2847
	74.9664	85			70.4797	85			54.7182	78.2949
	70.7611	84.659			75.9583	85			55.803	69.9316
	68.2963	84.576			80.3656	85			56.6693	60.0211
	67.2347	84.6989			82.2096	85			58.0454	52.3774
	64.3333	84.8909			80.5765	84.7217			58.5033	47.8057
	59.0012	85			75.9792	82.8427			57.0885	46.5431
	52.5482	85			70.742	79.5938			54.9616	48.7977
	46.8499	85			65.7344	75.1548			53.2509	53.3081
	48.6834	85			60.3941	72.3313			52.4419	57.5392
	56.9112	85			57.9132	70.5873			52.8463	60.1529
	68.8967	85			61.0752	70.8403			54.2919	59.8035
	78.2761	85			68.3329	72.7489			55.4474	55.7205
	78.1861	85			70.5892	74.5362			56.3308	50.4446
	76.0957	85			64.4375	76.4329			57.136	48.565
	77.5159	84.9462			56.6337	78.4913			56.6055	47.5648
	81.5565	84.7542			51.2695	80.9948			54.2109	43.6396
	84.0385	84.4953			49.7861	83.1312			52.2977	38.8675
	84.1607	84.6639			51.4861	84.2534			52.2522	37.3204
	84.6671	84.937			53.046	84.7852			55.1258	39.0307
	84.8519	85			52.6081	85			60.3768	41.5413
	84.865	85			52.4833	85			65.9201	43.8783
	84.1926	85			53.8785	85			69.5844	44.2612
	83.3621	85			57.3587	85			70.0112	43.7458
	84.0215	85			60.707	85			67.0768	44.412
	84.6677	85			61.6968	85			62.1636	47.0468
	84.5308	84.8264			60.625	85			57.5994	52.7522
	81.4869	84.1605			57.9119	85			55.0067	58.8248
	77.0283	81.6802			53.9384	85			53.609	61.8972
	74.2463	76.8807			48.985	85			53.993	60.1068
	75.1193	72.3202			43.0486	85			54.1121	53.6844
	79.1814	69.9597			37.1421	85			54.1471	48.2828
	82.4602	69.9642			33.4909	85			56.2534	50.7854
	84.3152	73.8356			33.0181	85			59.5565	59.1137
	84.8662	79.1179			32.7014	85			65.0716	66.7452
	85	83.8431			29.1842	85			69.7766	70.3426
	85	84.9202			23.9852	85			69.9661	68.8966
	83.75	85			18.7905	84.9673			65.1693	63.1364
	81.924	85			16.0208	85			52.9524	57.19
	80.7055	85			17.0571	85			39.5275	53.4671
	79.6897	85			20.7261	85			27.1573	51.1288
	78.2938	85			22.2721	85			21.2207	51.7541
	76.9337	85			21.4062	84.8056			18.9522	53.7287
	76.1828	85			19.2128	84.0169			20.7618	56.1399
	74.2003	85			17.2266	82.1741			30.5237	57.48
	72.6977	84.9877			17.2832	79.023			43.2554	56.9331
	74.1557	84.7324			18.5208	75.18			50.861	53.1455
	79.7672	84.8218			18.9482	72.3671			48.9069	47.2845
	83.8917	85			17.9601	71.4216			39.5077	42.7347
	84.7863	84.9251			16.7229	72.5451			27.7134	42.0291
	84.6956	84.1184			16	75.3716			18.5569	45.6883
	81.9351	82.427			15.7828	78.2033			16.294	51.6232
	77.5409	81.295			15.5213	80.5331			15.5558	57.1774
	72.983	80.2207			15.2673	81.5597			14.0826	59.2099
	69.5556	77.2788			15.0139	81.077			11.3024	57.5715
	67.1724	73.012			14.8632	78.4036			7.2902	52.7365
	64.1581	73.0669			14.1458	76.5637			5.5125	48.4161
	61.9389	76.0717			12.9289	75.5896			6.5019	46.7508
	59.2111	77.4309			12.7292	68.4762			9.1321	49.1477
	60.2803	74.4216			13.3994	58.6985			11.5379	54.7397
	66.4627	70.187			12.6315	53.2413			12.4353	57.867
	74.2109	68.6311			11.455	54.0739			11.4197	54.9191
	79.5352	69.3959			10.3125	57.498			10.5481	48.3067
	80.3797	70.9598			9.5369	61.7569			11.324	40.5996
	76.0825	71.0925			11.7062	64.7422			13.5885	38.0174
	74.225	70.2554			15.7148	66.9778			16.2185	43.7952
	75.7516	69.6198			17.5069	69.9657			17.0172	51.5037
	79.4808	73.4712			16.6666	72.9013			15.0849	54.1011
	82.8065	78.9647			14.7578	75.7848			14.0122	54.3189
	84.6343	83.7617			12.1472	78.3452			16.7215	53.3113
	84.3979	83.7836			9.6493	79.3819			18.8727	51.5054
	84.5602	79.513			8.1621	78.9808			16.1522	50.0185
	84.6619	71.8503			8.0447	78.6867			12.1696	47.5567
	84.7507	71.3158			9.641	79.5886			11.2836	44.3818
	84.6313	76.8886			12.8854	81.1349			11.9986	41.7614
	82.3441	82.5389			16.7906	83.1478			12.0314	40.7765
	79.2814	84.9635			21.0764	84.7633			12.1111	42.9637
	78.4288	85			24.8747	85			12.5242	47.2192
	80.8016	85			27.8715	84.9681			13.4592	52.5043
	83.6308	85			30.7858	84.6378			15.4768	57.7404
	76.7149	84.5042			34.6732	83.8166			16.5207	60.8299
	62.9047	82.5015			42.8724	82.6984			13.7217	60.7339
	43.8131	79.1244			54.8472	82.2684			9.4333	57.8841
	26.6581	76.1321			69.1312	82.4443			5.9593	52.7621
	13.299	73.2542			78.648	84.0382			4.7833	49.2177
	3.8077	70.5914			84.1262	84.7622			5.8127	51.0234
	0.4221	68.8108			84.3333	84.9685			9.0348	56.4306
	0	67.446			83.2502	85			12.8928	61.1582
	0	64.1725			83.9271	85			16.2299	63.3313
	0	58.4747			84.8978	84.4752			20.9372	63.2579
	0.0072	53.4392			85	84.4014			24.604	60.9318
	0.2343	54.8689			85	85			28.2484	59.6456
	5.1382	62.8565			85	84.3144			30.0175	59.4472
	14.8643	73.278			85	81.2727			30.1568	59.8061
	24.3772	80.4809			85	74.5288			28.819	60.4902
	29.347	79.2012			84.9948				26.4645	60.5668
	27.9492	70.6908							24.7693	59.9309
	22.3923	60.7582							25.5449	56.4166
	18.4366	57.9931							29.221	51.8912
	16.165	58.9468							36.2844	49.5376
	13.9527	60.0144							43.4296	50.2154
	9.4745	61.9341							44.3934	54.7514
	3.6327	64.9731							38.8453	60.7382
	1.1708	67.5986							34.8444	66.6716
	1.3337	70.315							34.9728	69.327
	3.9444	71.1512							38.4765	69.3068
	6.7855	72.0909							44.0923	66.5674
	8.5757	73.019							50.4096	63.4084
	8.5439	74.8814							54.0917	61.2095
	9.1734	75.8842							54.9572	61.3075
	11.4905	72.3045							53.0584	64.1618
	15.0547	67.0537							49.8799	66.8338
	18.5138	66.1224							47.5959	67.6669
	19.9813	70.5875							50.2295	68.2593
	19.6732	76.7508							56.8746	68.4843
	17.7568	73.5253							65.9927	69.7093
	15.5723	64.2039							73.7879	72.9126
	13.3578	61.9883							75.4092	68.5905
	12.7313	65.0148							70.1774	56.2271
	14.4307	69.6053							62.9599	43.1679
	22.1672	73.7256							58.563	36.5156
	35.1799	77.8215							56.9876	34.1314
	52.4444	80.1432							57.1826	35.9208
	69.6222	81.5653							59.7757	38.3937
	80.0946	82.5468							63.502	38.6863
	84.1996	83.8018							68.8518	39.5706
	85	84.5699							74.8868	42.4889
	85	84.9393							79.3424	45.7171
	85	84.2193							81.3719	47.0291
	85	83.2286							80.1523	47.5171
	84.9135	82.6667							77.3142	46.4197
	82.6955	83.2243							73.8093	48.5484
	77.9382	84.0396							71.9439	54.3954
	72.144	84.5324							69.2792	63.129
	67.7314	84.8639							62.94	70.3492
	66.6446	85							56.3158	76.686
	70.7047	84.501							50.3181	81.0977
	76.8763	81.8671							48.1056	82.8335
	82.035	75.328							50.6511	83.3917
	82.4583	70.9017							56.7259	82.7007
	79.0042	69.1578							63.6073	81.5118
	73.3192	67.6995							69.2034	80.6756
	71.0138	64.0105							73.2672	81.3814
	74.4132	63.0422							74.5411	82.2057
	79.6051	63.4128							76.6634	82.3333
	81.6287	65.5624							78.0574	81.2735
	75.8853	65.8036							78.0524	79.8928
	68.669	63.2223							76.7083	78.029
	62.7359	60.5137							74.2481	77.0768
	59.6815	60.2259							72.7155	76.2034
	61.2992	63.205							75.5941	73.4422
	67.4441	66.7374							80.5063	71.2764
	74.9473	68.3254							83.9425	73.4804
	79.3457	68.8186							84.8245	77.9664
	82.1569	67.915							85	82.2987
	84.0199	64.9912							85	84.6718
	84.9074	58.2541							85	85
	84.9955	47.5149
	85	39.4605
	85	44.0684
	85	50.9697
	85	54.5123
	85	53.9365
	84.8857	51.6836
	83.2764	53.0061
	80.1683	55.4354
	77.1557	59.8182
	77.3774	62.4288
	77.8381	62.2667
	77.6462	59.6661
	77.395	55.1769
	78.8804	50.7894
	81.8685	47.5844
	83.8796	48.3935
	81.5454	54.4311
	74.8753	62.6185
	68.1924	68.9022
	65.4765	72.2963
	67.5917	74.3116
	72.8895	75.7894
	78.7261	76.4724
	82.2625	72.7122
	84.1531	66.4388
	85	63.1399
	85	60.8706
	85	62.1445
	85	66.8344
	83.9598	70.1316
	81.6451	68.8738
	74.9379	60.6334
	62	45.0791

## Sheet: Fig. 3c
Area degradation	Control	LPS	IL-4
	2.4	9.8	5.4
	1.9	8	4.5
	3.5	9.2	4.6
Average	2.6	9	4.83333
STDEV	0.818535	0.916515	0.493288
P		0.000836327	0.0155062
perforation size	Control	LPS	IL-4
	5.9	5.4	4.1
	2.9	5.6	4.7
	3.9	6.5	4.4
Average	4.23333	5.83333	4.4
STDEV	1.52753	0.585947	0.3
P		0.165538	0.861908

## Sheet: Fig. 3d
	Nos2	Arg1
LPS	5.82	-0.13
IL-4	-0.51	4

## Sheet: Fig. 3f
	LPS	IL-4
Mmp14	3.48984	-0.331482
Mmp19	-0.923457	-0.121479
Mmp13	3.94886	2.53248
Mmp12	0.0846584	0.265653
Mmp10	1.04616	0.165409
Mmp8	-0.629958	0.00335439
Mmp27	0.00338963	-0.164014
Adamts4	3.50265	-0.321101
Adamtsl5	0.0467978	0.234996
Adam17	0.550016	0.0428685
Adamts1	-0.120799	0.2716
Adamts10	-1.83436	-0.541626
Adam33	-0.284014	-0.614445
Adam15	-0.367768	-0.0880122
Adam8	-0.415191	0.245012
Adam9	-0.0573092	0.431091
Adam10	-0.379396	-0.0639036
Ctsl	0.477355	0.301088
Ctsb	-0.0673323	0.0470929
Ctsz	0.197673	0.205261
Ctso	-0.07953	-0.0459425
Ctss	-0.012124	0.00460193
Ctsc	0.421343	-0.0916446
Ctsh	-0.0262271	-0.286089
Try4	0.416524	0.185898
Klk4	0.0622962	-0.0213888
Htra2	-0.131491	-0.00631267
Htra4	2.33108	0.0196171
Ctrl	1.1928	0.128816
Plau	-1.30337	0.125473
Plaur	0.814006	-0.492882
Ctsg	-0.24215	-0.187868
Ctsa	-0.393212	0.152477
Ctse	-0.666519	-0.436216
Ctsd	-0.108446	-0.0158516

## Sheet: Fig. 4a
	Control	LPS	IL4
	15.4119	67.7083	25.8595
	27.1823	89.8554	24.0275
	12.929	91.5916	29.8595
	12.4727	119.635	23.621
	17.1027	51.6275	28.5153
	10.7445	56.326	17.1382
	16.3788	55.0076	12.7724
	9.84253	55.3084	43.2595
	12.6697	54.1776	31.5259
	9.1841	34.0285	28.9963
Average	14.3918	67.5266	26.5575
STDEV	4.95823	24.0366	7.86504
P		4.15577e-06	0.000991482

## Sheet: Fig. 4c
	MΦm (MT1-MMP+/+) +LPS	MΦm (MT1-MMP-/-)	MΦm (MT1-MMP-/-) +LPS	MΦm (MT1-MMP-/-) +IL-4	MΦm (MT1-MMP-/-) +MT1-MMPmCherry
	9.8	1.5	1.4	2.2	9.4
	8	3.6	0.6	1.5	13
	9.2	1.6	0.9	3.6	14.8
Average	9	2.23333	0.966667	2.43333	12.4
STDEV	0.916515	1.18462	0.404145	1.06927	2.74955
P		0.0014399	0.000155725	0.00127698	0.111972

## Sheet: Fig. 5a
	LPS			IL-4
MMP14	13.9	7	12.8	1.7	1.3	2
Average			11.2333			1.66667
STDEV			3.7072			0.351188
P						0.0112489

[truncated: 23 more sheets: Fig. 5c, Fig. 5g, Fig. 6c, Fig. 7c, Fig. 7e, Fig. 7g, Fig. 8b, Fig. 8g, Fig. 9b, Fig. 9d, Fig. 9f, Fig. 9g, Fig. 9i, Supplementary Fig. 1b, Supplementary Fig. 2, Supplementary Fig. 3a, Supplementary Fig. 3b, Supplementary Fig. 3c, Supplementary Fig. 4a, Supplementary Fig. 4c …]
